# Supplementary material for: RNA-Seq analysis reveals an essential role of tyrosine metabolism pathway in response to root-rot infection in Gerbera hybrida
Source: PLoS One. 2019 Oct 23;14(10):e0223519. doi: 10.1371/journal.pone.0223519 (PMC6808435; doi:10.1371/journal.pone.0223519)
Supplement: S1 Table — (XLSX) [file pone.0223519.s006.xlsx]

## Sheet: Sheet1
annotation summary of unigenes in gerbera
Annotation	Number of Unigenes	Percentage (%)
Annotated in NR	38922	35.99
Annotated in NT	27314	25.25
Annotated in KO	14335	13.25
Annotated in Swiss-Prot	32062	29.64
Annotated in Pfam	28964	26.78
Annotated in GO	29451	27.23
Annotated in KOG	15528	14.35
Annotated in all databases	6314	5.83
Annotated in at least one database	51796	47.89
Total unigenes	108135	100
