# Supplementary material for: RNA-Seq analysis reveals an essential role of tyrosine metabolism pathway in response to root-rot infection in Gerbera hybrida
Source: PLoS One. 2019 Oct 23;14(10):e0223519. doi: 10.1371/journal.pone.0223519 (PMC6808435; doi:10.1371/journal.pone.0223519)
Supplement: S2 Table — (XLSX) [file pone.0223519.s007.xlsx]

## Sheet: Sheet1
Differentially expressed genes related to healthy and root-rot diseased gerbera plannt, according to P -value,( Corrected p-value < 0.05)
Category	GO accession	Gene description	Over represented p-value	Corrected p-value	DEG item	Bg item	Bg list	up	Down
Cellular component	GO:0005618	cell wall	2.47e-18	1.36e-14	22	120	29451	1	21
	GO:0030312	external encapsulating structure	7.69e-17	2.12e-13	25	199	29451	2	23
	GO:0071944	cell periphery	3.24e-06	0.00089236	31	797	29451	7	24
	GO:0005835	fatty acid synthase complex	5.38e-06	0.0012365	7	30	29451	0	7
	GO:0048046	Apoplast	5.15e-05	0.0096312	5	31	29451	1	4
Biological process
	GO:0071555	cell wall organization	9.51e-14	1.75e-10	16	81	29451	0	16
	GO:0045229	external encapsulating structure organization	2.44e-13	3.36e-10	16	85	29451	0	16
	GO:0071554	cell wall organization or biogenesis	5.16e-10	4.74e-07	17	171	29451	0	17
	GO:0009664	plant-type cell wall organization	5.91e-09	4.66e-06	8	31	29451	0	8
	GO:0071669	plant-type cell wall organization or biogenesis	9.2e-09	6.34e-06	8	34	29451	0	8
	GO:0044262	cellular carbohydrate metabolic process	2.17e-08	1.33e-05	28	482	29451	3	25
	GO:0042545	cell wall modification	1.58e-07	7.28e-05	8	34	29451	0	8
	GO:0044264	cellular polysaccharide metabolic process	5.01e-07	0.0002124	20	301	29451	1	19
	GO:0005975	carbohydrate metabolic process	9.19e-07	0.00036178	52	1526	29451	15	37
	GO:0005976	polysaccharide metabolic process	1.16e-06	0.00041952	20	323	29451	1	19
	GO:0055114	oxidation-reduction process	1.22e-06	0.00041952	75	2777	29451	36	39
	GO:0044710	single-organism metabolic process	1.5e-06	0.00048472	157	6788	29451	55	102
	GO:0006073	cellular glucan metabolic process	2.49e-06	0.00072179	18	275	29451	1	17
	GO:0044042	glucan metabolic process	2.49e-06	0.00072179	18	275	29451	1	17
	GO:0005984	disaccharide metabolic process	1.53e-05	0.0033635	17	266	29451	1	16
	GO:0006629	lipid metabolic process	2.61e-05	0.0055389	41	1066	29451	13	28
	GO:0044723	single-organism carbohydrate metabolic process	2.83e-05	0.0057764	34	894	29451	9	25
	GO:0009311	oligosaccharide metabolic process	3.87e-05	0.0076242	18	308	29451	2	16
	GO:0042546	cell wall biogenesis	5.79e-05	0.0099772	8	103	29451	0	8
	GO:0005982	starch metabolic process	0.00015995	0.023201	14	234	29451	0	14
	GO:0005985	sucrose metabolic process	0.00015995	0.023201	14	234	29451	0	14
	GO:0006633	fatty acid biosynthetic process	0.0003684	0.045451	11	174	29451	0	11
	GO:0044699	single-organism process	0.00024429	0.032842	231	11895	29451	87	144
Molecular function
	GO:0005199	structural constituent of cell wall	3.29e-10	3.62e-07	8	29	29451	0	8
	GO:0004857	enzyme inhibitor activity	4.95e-08	2.73e-05	16	220	29451	1	15
	GO:0030599	pectinesterase activity	1.5e-07	7.28e-05	8	33	29451	0	8
	GO:0003824	catalytic activity	4.5e-06	0.0011823	267	13109	29451	101	166
	GO:0004315	3-oxoacyl-[acyl-carrier-protein] synthase activity	5.15e-06	0.0012365	7	29	29451	0	7
	GO:0004312	fatty acid synthase activity	5.38e-06	0.0012365	7	30	29451	0	7
	GO:0016798	hydrolase activity, acting on glycosyl bonds	5.24e-05	0.0096312	24	543	29451	5	19
	GO:0016746	transferase activity, transferring acyl groups	5.66e-05	0.0099772	22	495	29451	6	16
	GO:0020037	heme binding	8.2e-05	0.013692	19	411	29451	7	12
	GO:0016491	oxidoreductase activity	9.78e-05	0.015852	68	2769	29451	31	37
	GO:0016762	xyloglucan:xyloglucosyl transferase activity	0.00014026	0.021771	4	21	29451	1	3
	GO:0046906	tetrapyrrole binding	0.00014219	0.021771	19	429	29451	7	12
	GO:0030234	enzyme regulator activity	0.00022502	0.031118	18	442	29451	2	16
	GO:0004553	hydrolase activity, hydrolyzing O-glycosyl compounds	0.00022582	0.031118	21	491	29451	5	16
	GO:0052689	carboxylic ester hydrolase activity	0.0002598	0.033962	10	133	29451	0	10
	GO:0016747	transferase activity, transferring acyl groups other than amino-acyl groups	0.00026494	0.033962	17	348	29451	4	13
	GO:0098772	molecular function regulator	0.00037106	0.045451	21	584	29451	3	18
	GO:0016701	oxidoreductase activity, acting on single donors with incorporation of molecular oxygen	0.00040407	0.048418	8	87	29451	4	4
