# Supplementary material for: RNA-Seq analysis reveals an essential role of tyrosine metabolism pathway in response to root-rot infection in Gerbera hybrida
Source: PLoS One. 2019 Oct 23;14(10):e0223519. doi: 10.1371/journal.pone.0223519 (PMC6808435; doi:10.1371/journal.pone.0223519)
Supplement: S3 Table — (XLSX) [file pone.0223519.s008.xlsx]

## Sheet: Sheet1
Kyoto Encyclopedia of Genes and Genomes pathway analysis of up and down regulated differentially expressed genes derived from healthy and root-rot diseased gerbera samples.
Top 17 Dis VS Ck DEG enriched-KEGG pathways
Pathway	Corrected P-value	UniGenes	Gene name
Tyrosine metabolism	0.000937914	c54071_g1 c55425_g1 c52132_g1 c53159_g1 c49788_g1 c93557_g1 c52742_g1	TAT HGD, hmgA HPD, hppD FAH, fahA E1.10.3.1 GOT1 E1.10.3.1
Photosynthesis - antenna proteins	0.000937914	c57230_g1 c84756_g1 c57230_g2 c58804_g1 c75763_g1	LHCB1 LHCB3 LHCB1 LHCB5 LHCB6
Phenylalanine metabolism	0.000937914	c54071_g1 c52132_g1 c48612_g1 c54004_g1 c17117_g2 c57922_g3 c93557_g1 c52184_g1 c52203_g1	TAT HPD, hppD E1.11.1.7 E1.11.1.7E1.11.1.7E1.11.1.7 GOT1 E4.3.1.24 E4.3.1.24
Fatty acid elongation	0.00534625	c51773_g1 c56344_g5 c50677_g2 c56344_g4 c21328_g1	KCS KCSKCSKCSKCS
Galactose metabolism	0.00881051	c57264_g1 c75755_g1 c52648_g1 c56713_g3 c56180_g1 c84482_g1 c55439_g4	E2.4.1.82 pfkA, PFK E1.1.1.21, AKR1 E2.4.1.82 E2.4.1.82 E3.2.1.22B, galA, rafA E3.2.1.26, sacA
Phenylpropanoid biosynthesis	0.00893256	c48612_g1 c17117_g2 c51559_g1 c57922_g3 c54004_g1 c52184_g1 c52203_g1 c54615_g3 c44146_g1	E1.11.1.7 E1.11.1.7 E2.1.1.68, COMT E1.11.1.7 E1.11.1.7 E4.3.1.24 E4.3.1.24 E3.2.1.21 CSE
Retrograde endocannabinoid signaling	0.00893256	c55530_g6 c20983_g1 c57167_g1 c57473_g1	SLC32A, VGAT SLC32A, VGAT SLC32A, VGAT SLC32A, VGAT
GABAergic synapse	0.00893256	c55530_g6 c53551_g1 c57167_g1 c20983_g1 c57473_g1	SLC32A, VGAT SLC38A2, SNAT2 SLC32A, VGAT SLC32A, VGAT SLC32A, VGAT
Isoquinoline alkaloid biosynthesis	0.0109396	c93557_g1 c49788_g1 c54071_g1 c52742_g1	GOT1 E1.10.3.1 TAT E1.10.3.1
Pentose and glucuronate interconversions	0.0206627	c48524_g1 c52648_g1 c54447_g1 c49540_g1 c7751_g1 c55258_g1 c45767_g2	E3.1.1.11 E1.1.1.21, AKR1 pelpel E3.1.1.11 E3.1.1.11E3.1.1.11
Styrene degradation	0.0414472	c53159_g1 c55425_g1	FAH, fahA HGD, hmgA
Glycerolipid metabolism	0.0414472	c57763_g1 c52648_g1 c54294_g1 c54784_g2 c84482_g1 c52039_g1	dgkA, DGK E1.1.1.21, AKR1 ALDH7A1 GPAT E3.2.1.22B, galA, rafA GPAT
Diterpenoid biosynthesis	0.0414472	c53119_g1 c39467_g3 c50722_g1	CYP82G1 CYP82G1 E1.14.11.13
alpha-Linolenic acid metabolism	0.0469558	c40490_g1 c56297_g1 c56799_g1 c40223_g2 c33952_g1	LOX2S AOS LOX2S AOS E2.1.1.141
Plant hormone signal transduction	0.0591169	c21743_g1 c57241_g1 c57287_g1 c50421_g1 c52897_g1 c53505_g1	PP2C PP2CPP2C MYC2 PP2C PP2C
Phenylalanine, tyrosine and tryptophan biosynthesis	0.0591169	c53077_g2 c93557_g1 c54071_g1 c39452_g1	ADT, PDT GOT1 TAT E2.5.1.54, aroF, aroG, aroH
Starch and sucrose metabolism	0.0593158	c48524_g1 c56439_g3 c48860_g2 c49913_g1 c54615_g3 c7751_g1 c55258_g1 c49522_g2 c55439_g4 c45767_g2	E3.1.1.11 E5.1.3.6 otsB E5.1.3.6 E3.2.1.21 E3.1.1.11 E3.1.1.11 TPS E3.2.1.26, sacA E3.1.1.11
