# Supplementary material for: RNA-Seq analysis reveals an essential role of tyrosine metabolism pathway in response to root-rot infection in Gerbera hybrida
Source: PLoS One. 2019 Oct 23;14(10):e0223519. doi: 10.1371/journal.pone.0223519 (PMC6808435; doi:10.1371/journal.pone.0223519)
Supplement: S4 Table — (XLSX) [file pone.0223519.s009.xlsx]

## Sheet: Sheet1
List of primers used for qPCR in this research
Gene ID	Gene name	Forword primer (5'-3-)	Reverse primer (5'-3')
c54071_g1	TAT	GAATGGCTGGGAGGTTGACCTT	AAATGCCCGTAAACTTCATCCGC
c52132_g1	HPPD	AACTTCCTCTTCACGGCTCCTTATTC	ATGTCGGCGTCTTCCACTTCAAT
c55425_g1	HGD	GGGCTGGCAGTTCATTCCTTCG	TCCTTGAGGCAAGATTACTACTTCGC
c93557_g1	AAT	GCCAGAAACTATCACCAACGGAC	GATCCAAGGTCTTCCAGCAAACC
c53159_g1	FAH	GCTGTAGTTGGACCAGGAAACGA	CTGTTTGGGAGCATCACAAGCAAA
c49788_g1	PPO	TTCCCACAAGACACAGTTACCCGC	CGATTTGAGTGTATCCGCCGTTGC
